# Supplementary material for: Ultralong Oxford Nanopore Reads Enable the Development of a Reference-Grade Perennial Ryegrass Genome Assembly
Source: Genome Biol Evol. 2021 Jul 10;13(8):evab159. doi: 10.1093/gbe/evab159 (PMC8358221; doi:10.1093/gbe/evab159)
Supplement: evab159_Supplementary_Data [file evab159_supplementary_data.zip]

Archive with 2 entries (2 files):
- Supplementary_Tables_and_Figures_210504.docx
- Suppl_material_210731.docx
